# Supplementary material for: An Effective YOLOv11 Grain Detection Model Trained on Intact Barley Spikes Reveals a QTL Containing a Pivotal Regulator of Lateral Spikelet Formation
Source: Plants (Basel). 2026 May 15;15(10):1518. doi: 10.3390/plants15101518 (PMC13211034; doi:10.3390/plants15101518)
Supplement: Supplementary file 1 [file plants-15-01518-s001.zip]

Archive with 1 entries (1 files):
- plants-4282694-supplementary.pdf
